# Supplementary material for: Comprehensive Molecular Landscape of Cetuximab Resistance in Head and Neck Cancer Cell Lines
Source: Cells. 2022 Jan 4;11(1):154. doi: 10.3390/cells11010154 (PMC8750399; doi:10.3390/cells11010154)
Supplement: Supplementary file 1 [file cells-11-00154-s001.zip]

Archive with 1 entries (1 files):
- cells-1498716-supplementary.pdf
